# Supplementary material for: CRISPR‐Cas13d effectively targets SARS‐CoV‐2 variants, including Delta and Omicron, and inhibits viral infection
Source: MedComm (2020). 2023 Jan 31;4(1):e208. doi: 10.1002/mco2.208 (PMC9887993; doi:10.1002/mco2.208)
Supplement: Supplementary file 1 — Supporting Information [file MCO2-4-e208-s006.xlsx]

## Sheet: atcgmotif
Table S1 The number of the four different bases in the six crRNA sequence alignment regions of SARS-CoV-2 sequences
	Position	A	C	G	T
crRNA_N18f	28412	1652991	2	7	71
	28413	1652991	1	5	4
	28414	1	14	0	1652991
	28415	1652991	6	4	68
	28416	1652991	6	46	20
	28417	1	104	0	1652991
	28418	1652991	3	17	1
	28419	81	1652991	1	262
	28420	7	6	1	1652991
	28421	19	0	1652991	27
	28422	1	1652991	0	104
	28423	195	5	1652991	41
	28424	0	1	0	1652991
	28425	0	1652991	0	1
	28426	25	22	0	1652991
	28427	0	0	0	1652991
	28428	0	0	1652991	2
	28429	0	0	1652991	2
	28430	0	1	0	1652991
	28431	85	1	0	1652991
	28432	0	1652991	0	1666
	28433	1652991	0	4	18
nCov_crRNA1496	16364	0	1	0	1652991
	16365	65	1	1652991	317
	16366	0	2	0	1652991
	16367	1	0	1652991	3
	16368	1	10	2	1652991
	16369	8	0	1652991	4
	16370	1	8	0	1652991
	16371	1	155	0	1652991
	16372	1652991	1	6	2
	16373	1652991	60	57	1
	16374	1	581	0	1652991
	16375	55	1652991	2	3003
	16376	1	1652991	1	1547
	16377	1339	44	1652991	1316
	16378	1	4	2	1652991
	16379	1652991	1	1	0
	16380	0	58	0	1652991
	16381	564	0	1652991	11
	16382	0	47	1	1652991
	16383	3	17	7	1652991
	16384	0	1	0	1652991
	16385	0	1	1652991	0
nCov_crRNA1515	17005	1652991	4	1	3
	17006	1652991	0	15	3
	17007	0	643	0	1652991
	17008	1652991	2	258	1
	17009	0	147	103	1652991
	17010	87	1652991	1	2168
	17011	3	30	13	1652991
	17012	2	1652991	0	2888
	17013	1652991	5	106	19
	17014	41	1	1652991	24861
	17015	1652991	3	23	3
	17016	0	125	4	1652991
	17017	6	0	1652991	2
	17018	1652991	8	26	3
	17019	74	24	1652991	38087
	17020	0	11	5	1652991
	17021	0	9	4	1652991
	17022	1	9	1	1652991
	17023	11	75	0	1652991
	17024	0	1652991	2	118
	17025	1	29	6	1652991
	17026	1652991	0	31	3
nCov_crRNA1617	26197	1652991	6	2	107
	26198	2	1652991	0	927
	26199	371	58	1652991	532
	26200	1652991	1	2	2
	26201	30	1652991	3	894
	26202	9	4	17	1652991
	26203	1652991	0	25	2
	26204	13	1652991	18	272
	26205	0	4	3	1652991
	26206	1652991	2	220	20
	26207	2	2	1652991	30
	26208	6	1652991	3	855
	26209	80	105	1652991	310
	26210	1	2	4	1652991
	26211	31	15	1652991	2682
	26212	10	1652991	0	79
	26213	1	1652991	0	27
	26214	34	24	16	1652991
	26215	0	19	0	1652991
	26216	5	11	4	1652991
	26217	50	74	1652991	1968
	26218	1	0	0	1652991
nCov_crRNA1881	16394	77	1652991	0	13745
	16395	1652991	6	72	114
	16396	388	0	1652991	381
	16397	5	0	1652991	89
	16398	0	143	0	1652991
	16399	0	0	0	1652991
	16400	1	0	1652991	0
	16401	2	30	0	1652991
	16402	9	6	1652991	39
	16403	1652991	18	46	0
	16404	1	62	2	1652991
	16405	60	1	1652991	37
	16406	1	42	14	1652991
	16407	11	1652991	1	57
	16408	1652991	0	18	1
	16409	1	1652991	0	100
	16410	1652991	5	68	5
	16411	25	3	1652991	94
	16412	1652991	0	4	8
	16413	3	90	0	1652991
	16414	4	1	1652991	30
	16415	0	29	0	1652991
nCov_crRNA3615	18155	5	1	1652991	141
	18156	1	14	0	1652991
	18157	11	0	1652991	63
	18158	0	29	0	1652991
	18159	9	39	3	1652991
	18160	27	0	1652991	11
	18161	1652991	2	1	0
	18162	4	1652991	0	473
	18163	1652991	2	10	5
	18164	1	46	0	1652991
	18165	1652991	1	2	1
	18166	1	1652991	3	1051
	18167	83	1652991	0	18706
	18168	12	100	17	1652991
	18169	1191	3	1652991	691
	18170	13	0	1652991	126
	18171	25	1652991	4	5840
	18172	1652991	0	12	8
	18173	1	115	0	1652991
	18174	1652991	0	23	1
	18175	7	1652991	0	1745
	18176	13	1652991	0	9888
