# Supplementary material for: CRISPR‐Cas13d effectively targets SARS‐CoV‐2 variants, including Delta and Omicron, and inhibits viral infection
Source: MedComm (2020). 2023 Jan 31;4(1):e208. doi: 10.1002/mco2.208 (PMC9887993; doi:10.1002/mco2.208)
Supplement: Supplementary file 2 — Supporting Information [file MCO2-4-e208-s003.xlsx]

## Sheet: Sheet1
Table S2 The frequency of gene mutations in different protein regions of SARS-CoV-2 sequences
	position	length	mutation_number	freqency_average	freqency_lowest	freqency_highest	top 3 mutation site and frequency
ORF1a	266..13483	13218	13933961	0.000638	1e-06	0.988165	3037	0.988165	11287	0.522319	5986	0.477589
ORF1ab	266..13468,13468..21555	21290	21965669	0.000624	1e-06	0.988165	3037	0.988165	14408	0.98782	11287	0.522319
S	21563..25384	3822	11691028	0.001851	1e-06	0.988453	23403	0.988453	23604	0.593465	23063	0.504208
ORF3a	25393..26220	828	1330937	0.000972	1e-06	0.15743	25563	0.15743	25469	0.095292	25907	0.042083
E	26245..26472	228	72372	0.000192	1e-06	0.005786	26456	0.005786	26464	0.005361	26305	0.003336
M	26523..27191	669	634316	0.000574	1e-06	0.101179	26767	0.101179	26801	0.076915	26735	0.029168
ORF6	27202..27387	186	96177	0.000313	1e-06	0.009024	27213	0.009024	27384	0.008892	27382	0.003309
ORF7a	27394..27759	366	587593	0.000971	4e-06	0.095363	27752	0.095363	27638	0.093982	27577	0.012247
ORF7b	27756..27887	132	213335	0.000978	5e-06	0.076149	27874	0.076149	27800	0.00945	27870	0.004676
ORF8	27894..28259	366	3423966	0.005659	4e-06	0.477177	27972	0.477177	28048	0.47658	28111	0.476055
N	28274..29533	1260	8323500	0.003996	1e-06	0.697128	28881	0.697127	28883	0.60195	28882	0.60164
ORF10	29558..29674	117	177362	0.000917	2e-06	0.073584	29645	0.073584	29614	0.006287	29585	0.003261
