# Supplementary material for: CRISPR‐Cas13d effectively targets SARS‐CoV‐2 variants, including Delta and Omicron, and inhibits viral infection
Source: MedComm (2020). 2023 Jan 31;4(1):e208. doi: 10.1002/mco2.208 (PMC9887993; doi:10.1002/mco2.208)
Supplement: Supplementary file 3 — Supporting Information [file MCO2-4-e208-s007.xlsx]

## Sheet: Sheet1
Table S3. Sequences of 50 crRNAs used for in vitro screening
crRNA_Names	Spacer DNA sequence	Spacer RNA sequence	Target viral genome RNA sequence	Start position	End position
nCov_crRNA64	GGACAAGGCTCTCCATCTTACC	GGACAAGGCUCUCCAUCUUACC	GGUAAGAUGGAGAGCCUUGUCC	374	396	leader protein
nCov_crRNA88	CTACGACCGTACTGAATGCCTT	CUACGACCGUACUGAAUGCCUU	AAGGCAUUCAGUACGGUCGUAG	673	700	leader protein
nCov_crRNA109	TCCTTTATTACCGTTCTTACGA	UCCUUUAUUACCGUUCUUACGA	UCGUAAGAACGGUAAUAAAGGA	808	830	nsp2
nCov_crRNA116	TCAGTGCCAAGCTCGTCGCCTA	UCAGUGCCAAGCUCGUCGCCUA	UAGGCGACGAGCUUGGCACUGA	886	913	nsp2
nCov_crRNA141	CATTTCAGTAGTGCCACCAGCC	CAUUUCAGUAGUGCCACCAGCC	GGCUGGUGGCACUACUGAAAUG	5070	5092	nsp3
nCov_crRNA165	GTGCACAAAAGTTAGCAGCTTC	GUGCACAAAAGUUAGCAGCUUC	GAAGCUGCUAACUUUUGUGCAC	6290	6312	nsp3
nCov_crRNA194	TCACTAATAAATGTACTACCAG	UCACUAAUAAAUGUACUACCAG	CUGGUAGUACAUUUAUUAGUGA	8810	8832	nsp4
nCov_crRNA203	GCAACTTCATCACTAATAAATG	GCAACUUCAUCACUAAUAAAUG	CAUUUAUUAGUGAUGAAGUUGC	8819	8841	nsp4
nCov_crRNA239	GGTGGTTGGTAAAGAACATCAG	GGUGGUUGGUAAAGAACAUCAG	CUGAUGUUCUUUACCAACCACC	11237	11259	nsp6
nCov_crRNA255	GGTAAACACCAGATGGTGAACC	GGUAAACACCAGAUGGUGAACC	GGUUCACCAUCUGGUGUUUACC	11656	11678	nsp6
nCov_crRNA288	CTTCATAGCCACAAGGTTAAAG	CUUCAUAGCCACAAGGUUAAAG	CUUUAACCUUGUGGCUAUGAAG	11994	12018	nsp7
nCov_crRNA301	CAATTCCAGTTTGAGCAGAAAG	CAAUUCCAGUUUGAGCAGAAAG	CUUUCUGCUCAAACUGGAAUUG	12066	12088	nsp7
nCov_crRNA327	CACCTGAGCATTGTCTAACAAC	CACCUGAGCAUUGUCUAACAAC	GUUGUUAGACAAUGCUCAGGUG	12195	12217	nsp8
nCov_crRNA345	CATGTCATAATACGCATCACCC	CAUGUCAUAAUACGCAUCACCC	GGGUGAUGCGUAUUAUGACAUG	12496	12518	nsp8
nCov_crRNA365	CCCACATGGAAATGGCTTGATC	CCCACAUGGAAAUGGCUUGAUC	GAUCAAGCCAUUUCCAUGUGGG	12732	12754	nsp9
nCov_crRNA368	GCCTAAGAAACAATAAACTAGC	GCCUAAGAAACAAUAAACUAGC	GCUAGUUUAUUGUUUCUUAGGC	12903	12925	nsp9
nCov_crRNA389	CTACAGCACCCTGCATGGAAAG	CUACAGCACCCUGCAUGGAAAG	CUUUCCAUGCAGGGUGCUGUAG	13318	13340	nsp10
nCov_crRNA393	ATGTCTACAGCACCCTGCATGG	AUGUCUACAGCACCCUGCAUGG	CCAUGCAGGGUGCUGUAGACAU	13322	13344	nsp10
nCov_crRNA397	CATTAGCAACAGCCTGCTCATA	CAUUAGCAACAGCCUGCUCAUA	UAUGAGCAGGCUGUUGCUAAUG	13453	13478	nsp11
nCov_crRNA398	CCATTAGCAACAGCCTGCTCAT	CCAUUAGCAACAGCCUGCUCAU	AUGAGCAGGCUGUUGCUAAUGG	13454	13479	nsp11
nCov_crRNA399	ACCATTAGCAACAGCCTGCTCA	ACCAUUAGCAACAGCCUGCUCA	UGAGCAGGCUGUUGCUAAUGGU	13455	13480	nsp11
nCov_crRNA1435	GATTAGGATGTTTAGTAAGTGG	GAUUAGGAUGUUUAGUAAGUGG	CCACUUACUAAACAUCCUAAUC	17359	17381	nsp13
nCov_crRNA1496	CAAACATACGGATTAACAGACA	CAAACAUACGGAUUAACAGACA	UGUCUGUUAAUCCGUAUGUUUG	17681	17703	nsp13
nCov_crRNA1515	ACATCTGTGACATCACAACCTG	ACAUCUGUGACAUCACAACCUG	CAGGUUGUGAUGUCACAGAUGU	17711	17733	nsp13
nCov_crRNA1617	TAGAAAACTCATCTGAGATATT	UAGAAAACUCAUCUGAGAUAUU	AAUAUCUCAGAUGAGUUUUCUA	18333	18355	nsp14
nCov_crRNA1670	GCATCAACAGCGGCATGAGAGC	GCAUCAACAGCGGCAUGAGAGC	GCUCUCAUGCCGCUGUUGAUGC	18490	18512	nsp14
nCov_crRNA1765	CAGGACAACGCCGACAAGTTCC	CAGGACAACGCCGACAAGUUCC	GGAACUUGUCGGCGUUGUCCUG	18879	18901	nsp14
nCov_crRNA1881	GGTATGCCAGGTATGTCAACAC	GGUAUGCCAGGUAUGUCAACAC	GUGUUGACAUACCUGGCAUACC	19493	19515	nsp14
nCov_crRNA2096	GCAACTCCTTTATCAGAACCAG	GCAACUCCUUUAUCAGAACCAG	CUGGUUCUGAUAAAGGAGUUGC	22252	22274	S
nCov_crRNA2110	CAGCTGTACCTGGTGCAACTCC	CAGCUGUACCUGGUGCAACUCC	GGAGUUGCACCAGGUACAGCUG	22266	22288	S
nCov_crRNA2138	GTAACAAAGGCTGTCCACCATG	GUAACAAAGGCUGUCCACCAUG	CAUGGUGGACAGCCUUUGUUAC	22600	22622	S
nCov_crRNA2204	TTTGTGAAAAATTAAAACCACC	UUUGUGAAAAAUUAAAACCACC	GGUGGUUUUAAUUUUUCACAAA	25743	25768	ORF3a
nCov_crRNA2220	GGTTCTCATAGAGAACATTCTG	GGUUCUCAUAGAGAACAUUCUG	CAGAAUGUUCUCUAUGAGAACC	26106	26128	ORF3a
nCov_crRNA2229	GCTAAGTTGTTTAACAAGCGTG	GCUAAGUUGUUUAACAAGCGUG	CACGCUUGUUAAACAACUUAGC	26249	26271	E
nCov_crRNA2262	GCAGCAAGATTAGCAGAAGCTC	GCAGCAAGAUUAGCAGAAGCUC	GAGCUUCUGCUAAUCUUGCUGC	26425	26447	E
nCov_crRNA2285	CAAAGGATCATAAACTGTGTTG	CAAAGGAUCAUAAACUGUGUUG	CAACACAGUUUAUGAUCCUUUG	26815	26854	M
nCov_crRNA2292	CAGGTTGCAAAGGATCATAAAC	CAGGUUGCAAAGGAUCAUAAAC	GUUUAUGAUCCUUUGCAACCUG	26822	26861	M
nCov_crRNA2313	TATGTGTAATGTAATTTGACTC	UAUGUGUAAUGUAAUUUGACUC	GAGUCAAAUUACAUUACACAUA	27273	27398	ORF6,ORF7a
nCov_crRNA2317	CGTTTATGTGTAATGTAATTTG	CGUUUAUGUGUAAUGUAAUUUG	CAAAUUACAUUACACAUAAACG	27355	27402	ORF6,ORF7a
nCov_crRNA2320	GTTCGTTTATGTGTAATGTAAT	GUUCGUUUAUGUGUAAUGUAAU	AUUACAUUACACAUAAACGAAC	27358	27405	ORF6,ORF7a
nCov_crRNA2343	GAGGCTTGTATCGGTATCGTTG	GAGGCUUGUAUCGGUAUCGUUG	CAACGAUACCGAUACAAGCCUC	27521	27543	ORF7a
nCov_crRNA2360	GCCATCCGAAAGGGAGTGAGGC	GCCAUCCGAAAGGGAGUGAGGC	GCCUCACUCCCUUUCGGAUGGC	27538	27560	ORF7a
nCov_crRNA2377	CGCTCTGAAAAACAGCAAGAAG	CGCUCUGAAAAACAGCAAGAAG	CUUCUUGCUGUUUUUCAGAGCG	27701	27762	ORF7a,ORF7b
nCov_crRNA2383	TGGAAGCGCTCTGAAAAACAGC	UGGAAGCGCUCUGAAAAACAGC	GCUGUUUUUCAGAGCGCUUCCA	27707	27768	ORF7a,ORF7b
nCov_crRNA2387	GTCGTCGGTTCATCATAAATTG	GUCGUCGGUUCAUCAUAAAUUG	CAAUUUAUGAUGAACCGACGAC	29167	29189	N
nCov_crRNA2411	GCTTACAAAGGCACGCTAGTAG	GCUUACAAAGGCACGCUAGUAG	CUACUAGCGUGCCUUUGUAAGC	29278	29300	N
nCov_crRNA2428	CGAAACGAATGAGTACATAAGT	CGAAACGAAUGAGUACAUAAGU	ACUUAUGUACUCAUUCGUUUCG	29339	29361	N
nCov_crRNA2491	CAAGAATACCACGAAAGCAAGA	CAAGAAUACCACGAAAGCAAGA	UCUUGCUUUCGUGGUAUUCUUG	29402	29424	N
nCov_crRNA3615	ACAAAGGCACGCTAGTAGTCGT	ACAAAGGCACGCUAGUAGUCGU	ACGACUACUAGCGUGCCUUUGU	29187	29296	N
crRNA_N18f	TGAACCAAGACGCAGTATTATT	UGAACCAAGACGCAGTATTATT	UGAACCAAGACGCAGUAUUAUU	28396	28417	N
