# Supplementary material for: CRISPR‐Cas13d effectively targets SARS‐CoV‐2 variants, including Delta and Omicron, and inhibits viral infection
Source: MedComm (2020). 2023 Jan 31;4(1):e208. doi: 10.1002/mco2.208 (PMC9887993; doi:10.1002/mco2.208)
Supplement: Supplementary file 4 — Supporting Information [file MCO2-4-e208-s005.xlsx]

## Sheet: Sheet1
Table S4 cov_fragment degradation
name	ct of RT-PCR after in vitro degradation by crRNA-Cas13dcomplex										HCoV-HKU1
											Number of sequences	Identities ≥20(20/21/22)
	N fragment	ORF1ab									39	0
nCov_crRNA64	30	36									39	0
nCov_crRNA88	30	35									39	0
nCov_crRNA109	30	35									39	0
nCov_crRNA116	29	34									39	0
nCov_crRNA141	30	33									39	0
nCov_crRNA165	30	34
nCov_crRNA194	32	36
nCov_crRNA203	30	36
nCov_crRNA239	31	36
nCov_crRNA255	31	36
nCov_crRNA288	30	34
nCov_crRNA301	30	35
nCov_crRNA327	33	34
nCov_crRNA345	30	36
nCov_crRNA365	31	36
nCov_crRNA368	30	not detected
nCov_crRNA389	30	not detected
nCov_crRNA393	30	36
nCov_crRNA397	30	36
nCov_crRNA398	32	35
nCov_crRNA399	30	36
nCov_crRNA1435	31	36
nCov_crRNA1496	30	not detected
nCov_crRNA1515	30	not detected
nCov_crRNA1617	30	not detected
nCov_crRNA1670	30	36
nCov_crRNA1765	30	34
nCov_crRNA1881	30	not detected
nCov_crRNA2096	30	29
nCov_crRNA2110	30	30
nCov_crRNA2138	30	30
nCov_crRNA2204	30	30
nCov_crRNA2220	30	31
nCov_crRNA2229	30	30
nCov_crRNA2262	30	30
nCov_crRNA2285	31	30
nCov_crRNA2292	30	29
nCov_crRNA2313	30	30
nCov_crRNA2317	30	30
nCov_crRNA2320	30	30
nCov_crRNA2343	30	31
nCov_crRNA2360	30	30
nCov_crRNA2377	32	30
nCov_crRNA2383	30	30
nCov_crRNA2387	36	30
nCov_crRNA2411	36	31
nCov_crRNA2428	35	30
nCov_crRNA2491	35	30
nCov_crRNA3615	not detected	30
crRNA_N18f	not detected	30
