# Supplementary material for: CRISPR‐Cas13d effectively targets SARS‐CoV‐2 variants, including Delta and Omicron, and inhibits viral infection
Source: MedComm (2020). 2023 Jan 31;4(1):e208. doi: 10.1002/mco2.208 (PMC9887993; doi:10.1002/mco2.208)
Supplement: Supplementary file 5 — Supporting Information [file MCO2-4-e208-s001.xlsx]

## Sheet: Sheet1
Table S5 The number of the six coronavirus sequences and the number of the coronavirus sequences with more than or equal to 20 identity sites to the six crRNA sequences obtained by BLAST
	SARS		MERS		HCoV-229E		HCoV-OC43		HCoV-NL63		HCoV-HKU1
	Number of sequences	Identities ≥20(20/21/22)	Number of sequences	Identities ≥20(20/21/22)	Number of sequences	Identities ≥20(20/21/22)	Number of sequences	Identities ≥20(20/21/22)	Number of sequences	Identities ≥20(20/21/22)	Number of sequences	Identities ≥20(20/21/22)
crRNA_N18f	332	330(0/13/317)	604	0	36	0	184	0	59	0	39	0
nCov_crRNA1496	332	331(2/319/10)	604	0	36	0	184	0	59	0	39	0
nCov_crRNA1617	332	320(21/288/11)	604	0	36	0	184	0	59	0	39	0
nCov_crRNA3615	332	330(4/1/325)	604	0	36	0	184	0	59	0	39	0
nCov_crRNA1515	332	286(3/273/10)	604	1(1/0/0)	36	0	184	0	59	0	39	0
nCov_crRNA1881	332	331(5/300/9)	604	0	36	0	184	0	59	0	39	0
The methods to obtain coronavirus sequences:
SARS:The sequences were searched in the NCBI Nucleotide database using the keyword ""Severe acute respiratory syndrome-related coronavirus" NOT "Severe acute respiratory syndrome coronavirus 2" complete genome"
MERS:The sequences were searched in the NCBI Nucleotide database using the keyword "txid1335626 complete genome" and manually remove 4 sequences of complete CDS
HCoV-229E:The sequences were searched in the NCBI Nucleotide database using the keyword "txid11137 complete genome"
HCoV-OC43:The sequences were searched in the NCBI Nucleotide database using the keyword "txid31631 complete genome"
HCoV-NL63:The sequences were searched in the NCBI Nucleotide database using the keyword "txid277944 complete genome"
HCoV-HKU1:The sequences were searched in the NCBI Nucleotide database using the keyword "txid290028 complete genome"
Sequence alignment process:
Sequence alignment using the local version of blast 2.12.0(https://ftp.ncbi.nlm.nih.gov/blast/executables/blast+/LATEST/)
The coronavirus sequences obtained above from the NCBI database is used to build database,the example code:makeblastdb -in cov.fasta -dbtype nucl -title 'coronavirus' -out COV
The sequence of crRNA was compared to the sequence of the coronavirus,the example code:the example code:blastn.exe -db COV -query crRNA.fasta -word_size 4 -num_alignments 500 > crRNA_COV.out
