# Supplementary material for: CRISPR‐Cas13d effectively targets SARS‐CoV‐2 variants, including Delta and Omicron, and inhibits viral infection
Source: MedComm (2020). 2023 Jan 31;4(1):e208. doi: 10.1002/mco2.208 (PMC9887993; doi:10.1002/mco2.208)
Supplement: Supplementary file 6 — Supporting Information [file MCO2-4-e208-s002.xlsx]

## Sheet: Sheet1
Table S6 mingcrRNA_table_sum
The proportion of the number of mutations in the six crRNA sequence alignment regions of SARS-CoV-2 sequences belonging to 4 different novel coronavirus variants
		0	>0	1	2	>2
crRNA_N18f	Alpha	0.998387	0.00161278	0.00161278	0	0
	Beta	0.999759	0.000241167	0.000241167	0	0
	Gamma	0.999206	0.000793782	0.000793782	0	0
	Delta	0.997216	0.00278404	0.00263253	0.000151512	0
nCov_crRNA1496	Alpha	0.99737	0.00262971	0.00262472	4.99313e-06	0
	Beta	0.998432	0.00156759	0.00156759	0	0
	Gamma	0.994477	0.0055234	0.0055234	0	0
	Delta	0.996477	0.00352266	0.00351319	9.46952e-06	0
nCov_crRNA1515	Alpha	0.995787	0.00421253	0.00420421	6.6575e-06	1.66438e-06
	Beta	0.997106	0.00289401	0.00289401	0	0
	Gamma	0.998214	0.00178601	0.00178601	0	0
	Delta	0.998447	0.001553	0.00154353	9.46952e-06	0
nCov_crRNA1617	Alpha	0.976116	0.0238838	0.0238056	7.82256e-05	0
	Beta	0.994212	0.00578801	0.00578801	0	0
	Gamma	0.9958	0.00420043	0.00420043	0	0
	Delta	0.996089	0.00391091	0.00391091	0	0
nCov_crRNA1881	Alpha	0.992703	0.00729662	0.00729163	4.99313e-06	0
	Beta	0.993247	0.00675268	0.00675268	0	0
	Gamma	0.993187	0.0068133	0.0068133	0	0
	Delta	0.954272	0.0457283	0.0456904	3.78781e-05	0
nCov_crRNA3615	Alpha	0.995899	0.00410102	0.0039712	0.000128157	1.66438e-06
	Beta	0.997106	0.00289401	0.00289401	0	0
	Gamma	0.992327	0.00767323	0.00767323	0	0
	Delta	0.995313	0.00468741	0.0045359	0.000151512	0
The proportion of the number of mutations in the six crRNA sequence alignment regions of SARS-CoV-2 sequences changed over time
	0	>0	1	2	>2	1-average	1-lowest	1-highest	2-average	2-lowest	2-highest	>2-average	>2-lowest	>2-highest
crRNA_N18f	0.998629	0.001371	0.001317	5.4e-05	0	0.001317	0.000299	0.002869	5.4e-05	4e-06	0.00012	0	——	——
nCov_crRNA1496	0.994576	0.005424	0.005376	4.5e-05	3e-06	0.005376	0.002969	0.009607	4.5e-05	1e-05	0.000133	3e-06	——	——
nCov_crRNA1515	0.993994	0.006006	0.005985	1.6e-05	4e-06	0.005985	0.000544	0.019831	1.6e-05	9e-06	3.3e-05	4e-06	3e-06	5e-06
nCov_crRNA1617	0.96916	0.03084	0.030467	0.000364	9e-06	0.030467	0.002446	0.084129	0.000364	6.7e-05	0.000712	9e-06	7e-06	1.2e-05
nCov_crRNA1881	0.979268	0.020732	0.020674	5.8e-05	0	0.020674	0.001872	0.052073	5.8e-05	1.5e-05	0.0002	0	——	——
nCov_crRNA3615	0.994731	0.005269	0.005124	0.000103	4.2e-05	0.005124	0.000842	0.009657	0.000103	2.2e-05	0.000394	4.2e-05	6e-06	6.6e-05
