# Supplementary material for: CRISPR‐Cas13d effectively targets SARS‐CoV‐2 variants, including Delta and Omicron, and inhibits viral infection
Source: MedComm (2020). 2023 Jan 31;4(1):e208. doi: 10.1002/mco2.208 (PMC9887993; doi:10.1002/mco2.208)
Supplement: Supplementary file 7 — Supporting Information [file MCO2-4-e208-s004.xls]

## Sheet: Sheet1
Table S7 Off-target effect statistics
Sample name	Coronavirus	Host reads	Host reads	Host reads
	sequence number	Q20	Q30	lengh
Sample1	13	0.956394	0.88235	143bp
Sample2	452	0.950885	0.871513	143bp
Sample3	44	0.955255	0.881617	143bp
